# Supplementary material for: Phasic dopamine reinforces distinct striatal stimulus encoding in the olfactory tubercle driving dopaminergic reward prediction
Source: Nat Commun. 2020 Jul 10;11:3460. doi: 10.1038/s41467-020-17257-7 (PMC7351739; doi:10.1038/s41467-020-17257-7)
Supplement: Supplementary file 3 — Source Data [file 41467_2020_17257_MOESM3_ESM.xlsx]

## Sheet: F1c
		Figure 1 c
		DATYFP
		non-paired
		time
	distance from baseline computed on groups of 3 trials	0.22628	0.25625	0.19486	0.17732	0.34698	0.46206	0.30097	0.35744	0.23931	0.13677	0.13933	0.22065	0.2521	0.27436	0.30574	0.15176
		0.25115	0.1745	0.38887	0.13487	0.31267	0.30416	0.29307	0.29843	0.34424	0.23852	0.17354	0.26353	0.28499	0.27557	0.27921	0.17463
		0.20893	0.21718	0.19943	0.22991	0.30781	0.44631	0.35263	0.35047	0.29179	0.26612	0.25406	0.2882	0.22193	0.34966	0.31353	0.27851
		0.31631	0.25196	0.25562	0.26477	0.21909	0.4523	0.39451	0.48757	0.35694	0.22421	0.36333	0.40021	0.27733	0.28085	0.29744	0.25608
		0.37147	0.24068	0.26631	0.31795	0.27859	0.35584	0.30845	0.33843	0.17818	0.2191	0.30199	0.25643	0.20728	0.25015	0.21927	0.20854
		0.22103	0.23119	0.27758	0.19927	0.27034	0.42864	0.3433	0.21917	0.27943	0.32099	0.23754	0.21974	0.28484	0.2831	0.26739	0.30021
		0.22074	0.2588	0.29553	0.24967	0.3069	0.39398	0.3202	0.24805	0.15555	0.26935	0.18054	0.24527	0.2895	0.30112	0.16771	0.19344
		0.22403	0.27672	0.28289	0.23358	0.26931	0.31676	0.27168	0.22272	0.25159	0.12747	0.35768	0.18213	0.22464	0.19834	0.23568	0.18871
		0.215	0.36199	0.32745	0.19388	0.2846	0.33512	0.31747	0.36641	0.32834	0.2604	0.31507	0.27257	0.30353	0.24564	0.26838	0.17158
		0.29308	0.22538	0.20737	0.20264	0.24269	0.16731	0.28559	0.23947	0.31753	0.33325	0.33586	0.30607	0.12283	0.18607	0.28993	0.21633
		non-paired
		time
	distance from baseline computed on groups of 3 trials	0.26808	0.44612	0.44007	0.36396	0.31301	0.33123	0.27581	0.30007	0.20716	0.35528	0.18769	0.29632	0.29677	0.25001	0.26524	0.29446
		0.21246	0.18941	0.23588	0.2694	0.25624	0.3	0.16638	0.36244	0.17302	0.26989	0.24129	0.33404	0.32677	0.31602	0.23476	0.26237
		0.38748	0.19893	0.21675	0.19255	0.21838	0.34981	0.31992	0.27427	0.37451	0.33125	0.32382	0.28462	0.35103	0.23701	0.3202	0.25566
		0.19124	0.24627	0.25844	0.27863	0.25335	0.35006	0.28016	0.28352	0.337	0.18672	0.23551	0.30846	0.28237	0.26534	0.26611	0.39914
		0.24905	0.25966	0.23056	0.22018	0.20033	0.3197	0.34707	0.34973	0.28632	0.30159	0.1936	0.24128	0.32849	0.28307	0.33296	0.27559
		0.25877	0.18	0.35575	0.27563	0.30973	0.36542	0.31247	0.2573	0.35291	0.22637	0.38476	0.26161	0.30262	0.25184	0.22525	0.28674
		0.17649	0.1906	0.23214	0.28427	0.264	0.34622	0.5045	0.37097	0.2148	0.11539	0.19715	0.20531	0.26985	0.24288	0.25697	0.21773
		0.12167	0.22155	0.20809	0.17486	0.28696	0.41476	0.29989	0.26357	0.19515	0.16367	0.14126	0.28479	0.2513	0.18311	0.17962	0.25138
		0.1973	0.23956	0.26858	0.1945	0.31919	0.35487	0.34186	0.29409	0.25714	0.17044	0.28009	0.25902	0.28852	0.37946	0.26169	0.33826
		0.2441	0.17806	0.35791	0.29677	0.26498	0.40708	0.21381	0.22514	0.20872	0.32276	0.27781	0.27369	0.19428	0.30544	0.35577	0.26741
		paired
		time
	distance from baseline computed on groups of 3 trials	0.31224	0.1682	0.21054	0.18522	0.29078	0.32877	0.27284	0.19483	0.22504	0.2861	0.24151	0.2208	0.24939	0.25402	0.32314	0.14652
		0.24594	0.32397	0.21297	0.33627	0.25063	0.37638	0.31239	0.27948	0.32826	0.22716	0.18498	0.35146	0.19149	0.27182	0.29773	0.21867
		0.2369	0.23175	0.20068	0.18574	0.21436	0.33746	0.27137	0.31709	0.30834	0.21658	0.21546	0.17837	0.32995	0.22229	0.253	0.29077
		0.2167	0.20299	0.25673	0.25318	0.27812	0.44765	0.23259	0.37037	0.17385	0.24445	0.34718	0.20555	0.21939	0.25546	0.26096	0.28799
		0.22728	0.24352	0.29106	0.24454	0.28317	0.39901	0.34286	0.25931	0.24179	0.25894	0.2747	0.37192	0.27663	0.33735	0.29324	0.44377
		0.16789	0.22396	0.22962	0.27993	0.34426	0.47444	0.23166	0.19817	0.34601	0.12093	0.27618	0.35163	0.28588	0.20274	0.22966	0.195
		0.22876	0.20687	0.31505	0.19321	0.32717	0.47419	0.23323	0.22928	0.36714	0.31517	0.24307	0.19671	0.20125	0.26765	0.182	0.21719
		0.35252	0.393	0.18744	0.22361	0.30334	0.34467	0.23863	0.24228	0.40951	0.22687	0.27702	0.3435	0.26564	0.17236	0.15139	0.1605
		0.19672	0.30639	0.24621	0.13834	0.24491	0.25835	0.24307	0.24491	0.21913	0.28419	0.25487	0.33336	0.21126	0.19452	0.31105	0.14639
		0.25339	0.25065	0.14262	0.22471	0.36962	0.35061	0.24474	0.27827	0.20242	0.30567	0.1573	0.19379	0.29045	0.3238	0.37292	0.25135
		paired
		time
	distance from baseline computed on groups of 3 trials	0.23827	0.33268	0.36556	0.17263	0.47881	0.3827	0.455	0.26606	0.16301	0.21026	0.27775	0.45792	0.18267	0.2805	0.19898	0.29871
		0.24334	0.24867	0.18509	0.27565	0.40591	0.38434	0.23409	0.16761	0.22428	0.2318	0.27749	0.17464	0.29716	0.23514	0.31786	0.21841
		0.19723	0.34758	0.31837	0.31631	0.3746	0.37422	0.36272	0.24804	0.2389	0.20269	0.19053	0.27373	0.143	0.21492	0.25214	0.34572
		0.23359	0.43949	0.20819	0.29843	0.30494	0.44982	0.29982	0.2642	0.3477	0.35924	0.24381	0.41458	0.4048	0.33687	0.40153	0.3655
		0.19818	0.20759	0.28791	0.25535	0.28202	0.30996	0.27807	0.19867	0.28447	0.26809	0.22087	0.25413	0.21885	0.2539	0.26894	0.17194
		0.34462	0.19044	0.28926	0.32752	0.22458	0.4424	0.39587	0.39337	0.24517	0.16017	0.20712	0.24848	0.19667	0.23226	0.29093	0.27973
		0.31596	0.32407	0.4619	0.2114	0.27597	0.42802	0.31753	0.28687	0.22704	0.40755	0.25526	0.2486	0.3076	0.25074	0.25048	0.339
		0.24437	0.25524	0.26576	0.31909	0.28368	0.39043	0.32851	0.39584	0.35729	0.25918	0.24695	0.26477	0.17958	0.20997	0.23972	0.21297
		0.2912	0.37321	0.23078	0.30252	0.39853	0.34764	0.20216	0.28174	0.28443	0.27788	0.28408	0.37363	0.29205	0.26187	0.27603	0.28121
		0.29748	0.19603	0.21508	0.2677	0.18203	0.2784	0.23581	0.21672	0.25673	0.25199	0.13748	0.19418	0.38626	0.16451	0.23186	0.22114

## Sheet: F1d
		Figure 1 d
		DATChR2
		non-paired
		time
	distance from baseline computed on groups of 3 trials	0.42256	0.2043	0.16612	0.38011	0.26305	0.25028	0.56248	0.36422	0.4002	0.38873	0.20845	0.40934	0.37255	0.36211	0.3764	0.2561
		0.3125	0.19601	0.22116	0.3882	0.23821	0.17247	0.33377	0.38458	0.4198	0.29106	0.17579	0.22251	0.31571	0.28699	0.38855	0.29496
		0.22913	0.19577	0.31931	0.38052	0.24781	0.27522	0.2023	0.27051	0.28458	0.3177	0.35465	0.44039	0.25807	0.28385	0.21322	0.30092
		0.2759	0.25265	0.28239	0.18663	0.10528	0.24805	0.30196	0.2706	0.31404	0.19811	0.14776	0.22151	0.24026	0.12524	0.22582	0.25228
		0.30607	0.30681	0.20292	0.26204	0.20183	0.34635	0.47049	0.48489	0.35446	0.32366	0.19895	0.25613	0.27436	0.2043	0.39012	0.30113
		0.34862	0.27454	0.2943	0.20963	0.41325	0.41586	0.32465	0.37496	0.22246	0.21785	0.22185	0.26487	0.264	0.2006	0.12656	0.18521
		0.38125	0.18228	0.23899	0.27324	0.20938	0.28298	0.24978	0.27123	0.36838	0.37089	0.29571	0.45636	0.32733	0.16859	0.20981	0.3581
		0.1749	0.20422	0.2495	0.1747	0.4629	0.62019	0.46443	0.39567	0.54732	0.25046	0.3203	0.43618	0.40713	0.35917	0.32147	0.29224
		non-paired
		time
	distance from baseline computed on groups of 3 trials	0.16782	0.21872	0.2641	0.19182	0.17893	0.28921	0.4179	0.25253	0.26246	0.28712	0.28287	0.38849	0.31766	0.33262	0.26207	0.16867
		0.32295	0.25836	0.22656	0.23504	0.16895	0.37162	0.31293	0.35494	0.33753	0.2167	0.19226	0.11497	0.24305	0.21132	0.14939	0.24456
		0.19516	0.21831	0.34402	0.22896	0.14197	0.26211	0.31376	0.3867	0.20757	0.12911	0.20803	0.15289	0.18293	0.095035	0.3538	0.25893
		0.38759	0.36747	0.35931	0.39006	0.32488	0.32288	0.18932	0.20358	0.25115	0.27283	0.27225	0.33355	0.22624	0.4754	0.31716	0.28202
		0.32049	0.44525	0.26736	0.37185	0.31606	0.52226	0.52158	0.36406	0.43016	0.19942	0.22612	0.16469	0.17423	0.37916	0.38657	0.22731
		0.31231	0.25358	0.29651	0.31289	0.29473	0.36934	0.2703	0.34709	0.28346	0.14058	0.29756	0.28306	0.26213	0.23592	0.20416	0.22003
		0.20996	0.25355	0.22931	0.21501	0.17917	0.38038	0.47437	0.3969	0.26431	0.1835	0.30212	0.27937	0.21847	0.20384	0.23609	0.27071
		0.16298	0.22975	0.29008	0.35341	0.21566	0.50673	0.37659	0.4046	0.23226	0.22618	0.18267	0.46043	0.29463	0.27533	0.18946	0.1892
		0.38181	0.30597	0.36164	0.29449	0.34857	0.27036	0.45926	0.5267	0.52912	0.35628	0.28794	0.20065	0.39545	0.16355	0.40036	0.43113
		0.24162	0.41416	0.35855	0.3913	0.37931	0.36605	0.34362	0.55367	0.34658	0.26616	0.35024	0.24493	0.16445	0.25517	0.47054	0.33795
		paired
		time
	distance from baseline computed on groups of 3 trials	0.16408	0.20493	0.27231	0.24877	0.38854	0.4163	0.28668	0.21362	0.18676	0.28021	0.23599	0.26638	0.311	0.23139	0.42802	0.27195
		0.32436	0.18463	0.22736	0.2519	0.21731	0.36582	0.24149	0.24119	0.25997	0.17179	0.2301	0.25564	0.19015	0.13961	0.28743	0.26215
		0.35127	0.15865	0.22372	0.24021	0.20998	0.18725	0.25039	0.38383	0.28453	0.15492	0.20611	0.17075	0.4775	0.3443	0.30662	0.29557
		0.26673	0.22645	0.29959	0.26052	0.29981	0.30395	0.45039	0.45943	0.42536	0.44085	0.19705	0.2514	0.23116	0.44594	0.45892	0.27138
		0.17785	0.34016	0.29612	0.51926	0.17289	0.22123	0.34101	0.44182	0.22708	0.16488	0.35615	0.1514	0.16718	0.19326	0.34331	0.29791
		0.31388	0.30114	0.24825	0.1831	0.26279	0.27296	0.2777	0.49642	0.35732	0.2228	0.17664	0.24716	0.35717	0.3556	0.20994	0.23145
		0.23824	0.31456	0.17523	0.16495	0.14405	0.31492	0.15939	0.26894	0.35875	0.2254	0.23192	0.33796	0.2606	0.19848	0.22381	0.17471
		0.21102	0.25641	0.25488	0.22405	0.28627	0.29963	0.39933	0.47439	0.28651	0.23248	0.46534	0.35568	0.27528	0.32173	0.43439	0.23692
		paired
		time
	distance from baseline computed on groups of 3 trials	0.25782	0.14285	0.19698	0.12195	0.44401	0.54379	0.45494	0.46125	0.63648	0.29599	0.44742	0.18053	0.26445	0.28705	0.49759	0.23714
		0.22541	0.19983	0.32796	0.26399	0.1914	0.4288	0.50624	0.44076	0.44784	0.39902	0.25075	0.19906	0.18119	0.25419	0.3751	0.21637
		0.40048	0.27291	0.14212	0.24071	0.31905	0.40091	0.61692	0.63429	0.54354	0.3696	0.28143	0.30227	0.47727	0.44501	0.31598	0.16784
		0.25629	0.15982	0.25929	0.3178	0.33602	0.4594	0.50326	0.66879	0.61184	0.18245	0.40479	0.27632	0.46195	0.45343	0.28294	0.20248
		0.25191	0.24399	0.20076	0.21354	0.34831	0.53209	0.58244	0.60387	0.53892	0.43439	0.18722	0.24869	0.26209	0.32554	0.27117	0.44741
		0.22658	0.24762	0.48593	0.15926	0.24926	0.34826	0.55785	0.50837	0.45918	0.21504	0.13587	0.38697	0.11766	0.34691	0.23387	0.39737
		0.27704	0.32066	0.33947	0.29535	0.32368	0.37785	0.56641	0.46886	0.60947	0.34387	0.44029	0.48459	0.38475	0.55577	0.35086	0.29687
		0.21938	0.30834	0.28534	0.1587	0.21022	0.5106	0.29596	0.31293	0.35575	0.19807	0.23255	0.2337	0.36131	0.29724	0.44343	0.37468
		0.26431	0.30484	0.464	0.44392	0.54326	0.62388	0.65951	0.53674	0.43845	0.44977	0.30563	0.48553	0.3778	0.34709	0.41235	0.3665
		0.26815	0.42141	0.22433	0.27859	0.59095	0.57953	0.52918	0.51432	0.58048	0.30104	0.40921	0.24526	0.26035	0.33233	0.47635	0.47692

## Sheet: F1h
		Figure 1 h
		DATChR2
		non-paired
		time
	trial	1.333	1.949	0.923	1.538	1.026	1.333	0.821	1.436	2.462	1.744	1.641	1.026	1.128	1.231	1.436	1.128	1.231	0.821	1.231	1.641
		1.44	0.82	0.82	0.82	1.03	0.82	1.33	0.82	1.13	1.95	2.36	1.33	0.82	0.62	0.31	1.03	0.51	1.64	2.05	1.23
		2.94	2.24	2.35	3.06	3.18	2.24	2.35	2.24	3.65	3.76	4.12	4.12	4.59	3.65	3.76	2.94	3.06	2.82	2.24	4.12
		2.5	2.25	3.63	1.25	1.38	4.13	1.75	3.13	4.25	1.75	4	7.38	8.88	5.88	4.75	8.38	5.13	3.13	3	2.88
		4.75	4.125	3.375	4.5	4.875	5.25	5	4.75	3.75	3.625	4	5.5	3.75	5.25	3.75	3.125	4.25	5.25	2.875	4.625
		3.78	2.78	3.56	3.89	3.11	3.33	4.33	5.67	7.22	14.56	11.78	10.22	10.33	9.22	5.67	6.67	6.67	7.33	8	4.89
		0	0.22	0.33	0	0	0.22	0.11	0	0.33	1.44	0.67	0.89	0.22	0.22	0.67	0	0.56	0.11	0.56	0.11
		3	2.1	2.2	2.4	2.4	1.6	2.6	2.3	4.2	2.4	2.8	3.5	2.5	2.2	3.2	2.4	2.6	2.4	2.4	2.4
		2.7	1.84	1.95	2.59	2.27	1.73	2.49	1.84	3.03	2.49	2.38	3.89	3.78	2.59	2.38	2.59	3.46	2.59	2.16	1.73
		0.615	0.615	0.41	0.308	0.923	0.923	0.41	0.718	0.821	0.615	1.333	0.718	1.231	0.615	0.718	0.513	0.513	1.333	0.308	0.308
		0.875	1	1.5	0.875	1.125	0.875	0.75	0.625	1.75	1.5	1	0.875	1.25	0.75	1.125	1.125	0.75	0.625	1	1.25
		non-paired
		time
	trial	1.3	1.7	0.8	1.5	1.4	1.7	0.8	1.8	1.6	2	1.3	1.6	1.1	1.3	1.2	1.6	1.1	1	1.3	1.5
		1.6	0.6	0.8	1.1	0.6	0.7	1.6	0.9	1.8	1.4	3.2	2	0.9	0.6	0.5	0.6	1.4	1.2	1.4	1.6
		1.125	1.875	1.375	2.125	1.375	1.5	1	1.75	3.75	1.375	2.875	3.5	3	2.125	1.75	2.25	1.75	1.5	1.875	2.875
		4.737	3.579	3.053	2.947	3.684	2.737	2.526	3.263	3.789	3.789	6.947	12.737	10.316	9.053	5.895	4.737	6.211	3.684	3.263	4.316
		4.737	3.684	2.947	3.684	3.789	3.263	3.579	3.579	5.053	4.316	3.789	4	3.263	3.368	3.684	3.053	3.368	3.263	2.737	3.789
		2.424	4.121	2.667	3.152	2.545	2.545	2.909	1.455	6.182	8.242	8	6.909	8.606	3.636	3.515	3.03	3.636	3.03	4.727	3.273
		2.667	0.727	0.97	0.727	0.242	0.485	1.818	0.606	0.364	2.182	2.182	2.424	1.455	0.485	1.212	0.97	1.576	2.667	1.212	0.97
		2.303	1.818	3.03	3.273	3.152	2.545	3.758	3.03	3.394	3.879	3.758	4	2.909	2.182	1.697	3.273	2.182	3.152	2.303	2.788
		1.943	1.6	2.514	2.514	2.971	1.6	2.629	2.286	2.743	2.629	2.857	2.971	3.429	2.4	1.143	1.6	1.829	1.714	2.286	3.543
		0.8	0.8	0.4	0.8	0.4	0.8	1.1	0.7	0.5	1.1	2.1	1.1	0.6	1.1	0.9	1.2	1	0.3	0.7	0.5
		0.737	0.842	0.842	0.947	0.526	1.053	1.053	0.947	0.737	0.842	0.947	1.263	0.421	1.263	0.737	0.947	0.737	0.632	1.158	0.737
		paired
		time
	trial	0.222	0.444	0.333	0.222	0.778	0.333	0.111	0	0.778	1.222	0.333	0.333	-0.259	0.111	0	0	0.111	0.111	0.222	0.333
		1.059	0.941	1.529	0.824	2	1.412	0.941	0.824	2	1.294	1.647	1.882	1.059	0.588	0.588	0.588	1.059	0.941	1.765	0.941
		2.444	2.889	2.889	3	2.889	2.333	2	2.556	4.667	3.889	3.778	4.222	3.222	3.444	2	3.111	2.111	2.333	3.333	3.222
		0	0	0.222	0	0.556	0	0	0.111	1.667	3.556	1.333	0	0.333	0	0.111	0	0	0	0	0.222
		2.526	2.737	2	2.316	2.947	2.316	3.053	2.737	5.053	5.053	3.263	10.316	9.368	5.789	5.579	4.105	2	2.316	4	2.842
		0.737	1.263	1.158	1.789	1.579	1.053	1.158	1.684	0.632	0	1.158	3.158	2.947	2.737	3.579	1.684	1.368	3.789	3.368	2.632
		3.176	3.294	3.647	3.294	3.647	3.412	3.176	3.412	4.353	5.412	6	15.765	12.471	5.765	6.235	3.647	3.529	4.235	2.824	4.235
		0.353	0.588	0.235	0.588	0	0	0.118	0	1.176	2.235	3.412	1.412	3.765	1.294	0.118	0	0	0	0.353	0
		0	0.118	0.235	0	0.118	0.235	0	0.471	0.471	0.941	1.176	0.824	0.471	0.353	0.353	0.118	0.118	0.118	0.118	0.353
		1.75	2.375	2	2	1.75	2.375	2.25	2.625	3.375	2.25	3.125	3.625	2.75	2.25	2.375	1.5	2.625	2.25	3.25	1.375
		0.211	0.737	0.632	0.632	0.632	0.632	1.053	1.053	0.632	0.105	1.579	1.895	2.316	0.947	1.053	0.632	0.737	0.737	1.158	1.263
		3.059	3.647	4.471	3.412	2.941	2.824	3.529	4.353	4.118	4.118	3.412	3.412	2.706	4.353	4	4	3.412	3.647	3.882	2.824
		2.303	1.576	2.182	1.818	2.545	2.545	2.303	2.061	2.667	2.667	2.667	3.152	2.061	1.818	2.303	2.788	1.939	1.818	2.788	1.939
		paired
		time
	trial	0.848	0.606	0.364	0.121	0.242	0.848	0.364	0.485	0.848	1.212	1.455	0.727	0.121	0	0	0	0.121	0.121	0.364	0
		0.485	1.455	0.97	0.97	0.606	0.606	0.97	1.091	0.848	1.091	2.424	2.061	0.97	0.848	1.091	1.091	1.091	1.333	1.212	0.485
		2.316	1.474	2.105	1.684	2.105	1.579	1.789	2.211	3.158	2.105	3.368	2.947	2.526	2.211	2	2.632	1.684	1.579	1.684	2.421
		0	0.316	0.526	0	0.737	0.105	0	0	1.053	2.105	1.474	0.737	2.316	0.737	0.105	0.526	0.105	0.211	0	0
		3.375	1.5	2.375	2	1.875	3.25	2.25	2.25	6.625	8.25	8	13.75	10.25	7.875	5.25	5	4.75	6.75	7	6
		0.375	1.875	1	0.375	0.875	0.75	2	1.625	1.25	0.375	2.25	4.5	1.625	1.75	2.375	2.375	4	1.875	5	2.875
		1.579	2.632	2.421	2.211	2.947	2.421	2.947	3.368	4.526	7.053	9.789	18.632	8.737	5.368	4	4.211	4.211	4.947	2.842	3.053
		0	0.105	0.842	0	0.105	0.421	0.526	0	5.789	10.211	11.789	10.421	12.526	4	1.368	1.263	0.421	0.842	0.526	2
		0.211	0.105	0.526	0	0.105	0.421	0.211	0.316	0.211	0.947	1.789	1.368	0.632	0.105	0.316	0.211	0.211	0.316	0.211	0
		2.632	3.158	2.526	2.947	2.421	2.526	2.526	2.842	4.211	3.053	3.474	4.632	2.947	2.842	2.211	3.158	3.053	2.526	3.053	2.421
		0.75	0.125	0.625	0.625	0.375	0.5	0.5	0.5	0.5	0.75	0.875	0.875	1	1	1.25	0.75	1.125	1.125	1.5	1
		3.263	3.158	3.263	4.316	2.632	3.368	3.053	3.053	4.421	4	3.895	4.421	3.474	3.263	3.579	3.263	2.947	2.947	3.895	3.684
		3.135	2.162	2.378	2.486	2.378	2.27	2.378	2.486	3.892	1.297	3.784	2.595	2.703	2.162	2.595	2.811	2.486	2.595	2.595	2.054

## Sheet: F2e
	Figure 2 e
	DATYFP
	Norm. sniff rate (%)
	paired			non-paired
	pre	post		pre	post
sessions	1.06432	0.970464		0.939704	1.01448
	1.01646	1.01913		1.0367	0.934529
	1.03163	1.00246		1.01602	1.02653
	1.01258	0.998512		1.10264	1.01019
	1.031	1.01781		1.03114	0.989211
	1.11264	0.924175		1.0811	0.97799
	0.972791	0.995932		1.01392	0.960266
	0.938032	0.947726		1.04293	0.970019
	1.0568	1.02572		1.02898	0.983601
	1.03165	0.961784		1.01328	0.943597
	1.09989	0.982107		0.984907	0.987349
	1.04037	1.05311		1.02559	0.98261
	DATChR2
	Norm. sniff rate (%)
	paired			non-paired
	pre	post		pre	post
sessions	1.00346	1.23567		1.00943	1.10313
	1.06301	1.13611		1.05579	1.03655
	1.01841	1.02706		0.996948	0.998446
	0.952445	1.1348		1.04101	0.89965
	1.00896	1.14604		1.04655	0.92818
	1.05834	1.30369		1.04863	0.994055
	0.999216	1.21902		1.01995	0.99842
	1.03791	1.05244		1.0386	1.02423
	1.0742	1.27706		1.10283	1.07701
	1.04133	1.19592		1.06981	1.08153
	1.00525	1.22201		0.99581	0.994789

## Sheet: F3c
			Figure F3 c
			paired
			time
distance from baseline computed on groups of 3 trials			0.20147	0.13573	0.34036	0.38028	0.40343	0.39574	0.33937	0.20677	0.33748	0.42807	0.45416	0.14925	0.23141	0.18304	0.2359	0.16844
			0.27442	0.18775	0.28752	0.48858	0.3088	0.32944	0.38764	0.394	0.22713	0.12391	0.18969	0.14628	0.27973	0.27347	0.26122	0.22639
			0.2273	0.28837	0.23008	0.15653	0.26672	0.26091	0.41676	0.39187	0.36708	0.42667	0.29396	0.324	0.33002	0.33457	0.27974	0.42837
			0.26209	0.13501	0.48226	0.37968	0.41179	0.46192	0.6852	0.42914	0.44839	0.35635	0.37548	0.32327	0.11265	0.32578	0.20544	0.18165
			paired
			time
distance from baseline computed on groups of 3 trials			0.13278	0.32845	0.51891	0.43679	0.56966	0.5687	0.67528	0.49454	0.48666	0.4394	0.34819	0.20418	0.32476	0.11616	0.34364	0.24735
			0.15879	0.18427	0.52674	0.61154	0.63331	0.65588	0.6812	0.68835	0.61315	0.52313	0.51249	0.3695	0.23006	0.27771	0.20901	0.19156
			0.1598	0.26588	0.72115	0.38295	0.5952	0.6212	0.53554	0.58375	0.58471	0.6483	0.4248	0.3621	0.20585	0.27426	0.22178	0.18918
			0.13512	0.29338	0.53797	0.48204	0.51727	0.52212	0.48185	0.47452	0.50139	0.30738	0.36117	0.16835	0.13983	0.2777	0.1783	0.12417

## Sheet: F3d
			Figure F3 d
			non-paired
			time
distance from baseline computed on groups of 3 trials			0.24574	0.10895	0.38644	0.46759	0.54417	0.38005	0.24794	0.29181	0.27062	0.37035	0.31499	0.25503	0.20031	0.25528	0.12849	0.2132
			0.19802	0.19392	0.32113	0.41172	0.21909	0.27442	0.5041	0.41333	0.34276	0.44027	0.41789	0.073497	0.1876	0.14247	0.15444	0.19389
			0.18483	0.077985	0.45839	0.50451	0.61366	0.45884	0.40763	0.34159	0.34595	0.15231	0.25689	0.25218	0.1008	0.35876	0.33863	0.1475
			0.18427	0.089864	0.24778	0.51338	0.50564	0.36113	0.42486	0.21723	0.36291	0.24006	0.27183	0.20657	0.31035	0.3146	0.12158	0.15954
			non-paired
			time
distance from baseline computed on groups of 3 trials			0.25427	0.23445	0.16955	0.43251	0.26309	0.4495	0.3522	0.35936	0.38938	0.26822	0.26876	0.21557	0.10923	0.28141	0.12143	0.16918
			0.093368	0.049656	0.33218	0.58105	0.44429	0.35539	0.3843	0.2563	0.13385	0.20174	0.25229	0.21593	0.13167	0.31473	0.30095	0.32758
			0.085099	0.12327	0.50864	0.50515	0.29831	0.68664	0.46812	0.30071	0.24703	0.49862	0.15546	0.25455	0.24773	0.17071	0.24108	0.1015
			0.14472	0.10078	0.35979	0.36138	0.37107	0.19304	0.3485	0.26727	0.30442	0.28959	0.35566	0.30766	0.32052	0.35031	0.11547	0.15692

## Sheet: F4b
		Figure F4 b
		CS +
		time
	trial	10	6.66667	6.66667	6.66667	6.66667	6.66667	6.66667	6.66667	6.66667	6.66667	6.66667	6.66667	6.66667	6.66667	6.66667	6.66667	6.66667	6.66667	6.66667	6.66667
		0	0	3.33333	3.33333	3.33333	0	0	0	0	0	0	3.33333	3.33333	3.33333	3.33333	10	10	6.66667	0	0
		0	0	3.33333	3.33333	3.33333	0	3.33333	3.33333	6.66667	6.66667	6.66667	6.66667	3.33333	3.33333	0	0	3.33333	3.33333	3.33333	0
		0	3.33333	6.66667	3.33333	3.33333	0	3.33333	3.33333	6.66667	10	10	6.66667	0	3.33333	10	13.3333	13.3333	6.66667	6.66667	10
		10	10	10	6.66667	3.33333	0	3.33333	3.33333	10	10	10	3.33333	0	0	3.33333	6.66667	6.66667	6.66667	3.33333	0
		0	3.33333	3.33333	6.66667	6.66667	6.66667	6.66667	6.66667	10	6.66667	3.33333	3.33333	3.33333	6.66667	3.33333	6.66667	6.66667	6.66667	3.33333	0
		0	3.33333	3.33333	3.33333	0	0	3.33333	6.66667	6.66667	6.66667	3.33333	3.33333	0	0	0	0	3.33333	6.66667	6.66667	0
		10	10	6.66667	6.66667	6.66667	10	10	10	10	10	6.66667	6.66667	3.33333	3.33333	0	3.33333	6.66667	6.66667	6.66667	10
		0	0	0	3.33333	3.33333	6.66667	3.33333	3.33333	0	0	0	3.33333	6.66667	6.66667	3.33333	6.66667	6.66667	10	6.66667	10
		10	3.33333	0	0	0	3.33333	3.33333	6.66667	3.33333	3.33333	0	0	0	0	0	3.33333	10	10	6.66667	0
		10	6.66667	6.66667	6.66667	3.33333	3.33333	6.66667	10	10	6.66667	3.33333	0	0	3.33333	6.66667	10	6.66667	3.33333	0	0
		0	0	0	3.33333	6.66667	10	10	10	10	6.66667	3.33333	0	0	0	10	10	10	3.33333	3.33333	0
		time
	trial	10	13.3333	10	0	0	0	0	3.33333	6.66667	10	6.66667	3.33333	0	0	0	6.66667	6.66667	10	3.33333	0
		10	10	6.66667	3.33333	3.33333	3.33333	10	16.6667	16.6667	10	0	0	3.33333	6.66667	6.66667	3.33333	0	0	3.33333	10
		20	6.66667	0	3.33333	3.33333	6.66667	3.33333	3.33333	3.33333	13.3333	13.3333	10	3.33333	6.66667	6.66667	6.66667	3.33333	6.66667	3.33333	0
		10	3.33333	0	0	0	3.33333	3.33333	3.33333	3.33333	6.66667	13.3333	10	6.66667	0	0	0	6.66667	6.66667	6.66667	0
		10	3.33333	0	0	3.33333	3.33333	10	13.3333	16.6667	10	3.33333	3.33333	3.33333	6.66667	3.33333	6.66667	3.33333	6.66667	3.33333	0
		0	3.33333	6.66667	3.33333	6.66667	3.33333	10	6.66667	10	3.33333	6.66667	3.33333	3.33333	0	0	0	3.33333	6.66667	6.66667	0
		0	3.33333	3.33333	6.66667	3.33333	3.33333	0	10	13.3333	16.6667	6.66667	3.33333	0	0	3.33333	3.33333	6.66667	3.33333	3.33333	0
		0	0	0	0	0	0	0	3.33333	3.33333	10	13.3333	13.3333	10	3.33333	3.33333	3.33333	3.33333	3.33333	3.33333	10
		10	6.66667	3.33333	6.66667	3.33333	3.33333	0	3.33333	10	16.6667	16.6667	16.6667	10	10	3.33333	3.33333	0	3.33333	3.33333	0
		0	0	0	0	0	0	3.33333	6.66667	10	10	6.66667	6.66667	6.66667	10	6.66667	3.33333	3.33333	3.33333	6.66667	10
		0	0	3.33333	3.33333	3.33333	0	3.33333	3.33333	6.66667	6.66667	10	10	10	6.66667	3.33333	3.33333	3.33333	3.33333	3.33333	10
		0	6.66667	6.66667	3.33333	0	0	3.33333	10	16.6667	16.6667	13.3333	10	6.66667	6.66667	3.33333	6.66667	6.66667	10	10	10
		US
		time
	trial	0	0	0	3.33333	3.33333	6.66667	6.66667	10	6.66667	3.33333	3.33333	3.33333	6.66667	3.33333	3.33333	0	3.33333	6.66667	6.66667	0
		10	6.66667	3.33333	0	0	0	3.33333	3.33333	6.66667	3.33333	6.66667	6.66667	6.66667	3.33333	10	10	10	0	0	0
		10	10	6.66667	0	3.33333	10	13.3333	13.3333	6.66667	6.66667	6.66667	10	6.66667	6.66667	6.66667	10	6.66667	3.33333	0	0
		10	10	6.66667	0	0	0	6.66667	6.66667	6.66667	3.33333	3.33333	3.33333	3.33333	3.33333	6.66667	6.66667	10	6.66667	3.33333	0
		0	3.33333	3.33333	6.66667	3.33333	3.33333	6.66667	6.66667	6.66667	0	6.66667	6.66667	10	3.33333	6.66667	6.66667	6.66667	6.66667	6.66667	10
		0	0	0	0	3.33333	3.33333	6.66667	6.66667	6.66667	3.33333	3.33333	6.66667	6.66667	3.33333	0	3.33333	3.33333	6.66667	10	20
		0	3.33333	3.33333	3.33333	3.33333	6.66667	3.33333	6.66667	3.33333	3.33333	0	0	0	3.33333	6.66667	6.66667	3.33333	0	0	0
		0	3.33333	6.66667	6.66667	6.66667	6.66667	10	6.66667	6.66667	3.33333	6.66667	3.33333	3.33333	0	0	3.33333	3.33333	3.33333	3.33333	10
		0	0	0	0	3.33333	3.33333	10	6.66667	6.66667	0	0	0	0	0	3.33333	3.33333	6.66667	6.66667	6.66667	0
		10	6.66667	3.33333	0	0	6.66667	6.66667	10	3.33333	3.33333	0	0	0	0	0	0	0	0	3.33333	10
		10	6.66667	3.33333	0	0	3.33333	10	10	6.66667	3.33333	3.33333	6.66667	3.33333	3.33333	0	3.33333	3.33333	6.66667	3.33333	0
		20	13.3333	6.66667	10	6.66667	10	3.33333	3.33333	0	0	0	0	3.33333	3.33333	6.66667	3.33333	6.66667	3.33333	6.66667	10
		time
	trial	10	6.66667	3.33333	0	0	0	6.66667	6.66667	10	6.66667	6.66667	3.33333	0	0	0	0	0	3.33333	3.33333	0
		0	0	3.33333	3.33333	6.66667	3.33333	3.33333	0	3.33333	3.33333	3.33333	0	0	0	0	0	0	0	0	0
		0	6.66667	6.66667	6.66667	3.33333	6.66667	3.33333	6.66667	3.33333	3.33333	0	0	0	0	3.33333	3.33333	3.33333	3.33333	6.66667	10
		0	6.66667	6.66667	0	0	0	6.66667	6.66667	6.66667	0	3.33333	6.66667	6.66667	3.33333	3.33333	6.66667	6.66667	3.33333	0	0
		0	3.33333	6.66667	3.33333	6.66667	3.33333	6.66667	3.33333	3.33333	0	0	0	3.33333	3.33333	6.66667	3.33333	6.66667	3.33333	6.66667	10
		10	3.33333	0	0	0	3.33333	3.33333	6.66667	3.33333	3.33333	0	3.33333	3.33333	3.33333	0	0	0	3.33333	3.33333	0
		10	3.33333	0	0	3.33333	3.33333	6.66667	3.33333	3.33333	0	0	0	0	3.33333	3.33333	3.33333	0	3.33333	6.66667	10
		10	6.66667	3.33333	3.33333	0	6.66667	6.66667	10	3.33333	3.33333	3.33333	3.33333	6.66667	6.66667	6.66667	6.66667	3.33333	3.33333	0	0
		20	10	3.33333	3.33333	0	3.33333	6.66667	6.66667	3.33333	0	0	0	0	0	3.33333	6.66667	6.66667	6.66667	3.33333	0
		0	3.33333	3.33333	3.33333	6.66667	6.66667	6.66667	6.66667	6.66667	3.33333	0	0	0	0	0	3.33333	6.66667	6.66667	6.66667	10
		10	6.66667	6.66667	3.33333	3.33333	3.33333	6.66667	6.66667	6.66667	3.33333	3.33333	3.33333	3.33333	3.33333	0	0	0	0	0	0
		10	6.66667	3.33333	6.66667	6.66667	10	10	6.66667	3.33333	0	0	0	0	0	3.33333	3.33333	3.33333	0	3.33333	10
		CS-
		time
	trial	0	6.66667	6.66667	3.33333	0	0	3.33333	3.33333	3.33333	0	0	0	0	0	0	0	0	0	0	0
		10	3.33333	3.33333	6.66667	10	6.66667	6.66667	3.33333	3.33333	0	0	0	0	0	0	0	0	0	0	0
		0	3.33333	3.33333	0	3.33333	3.33333	3.33333	0	0	0	0	0	0	0	0	0	0	0	3.33333	10
		10	6.66667	3.33333	3.33333	3.33333	3.33333	0	3.33333	3.33333	3.33333	0	0	0	0	0	0	3.33333	3.33333	3.33333	0
		10	6.66667	3.33333	3.33333	0	3.33333	3.33333	3.33333	0	0	0	0	0	0	0	0	0	3.33333	3.33333	0
		0	3.33333	3.33333	6.66667	3.33333	6.66667	3.33333	3.33333	0	0	0	0	0	0	3.33333	3.33333	3.33333	0	0	0
		10	6.66667	3.33333	0	0	0	0	0	3.33333	6.66667	6.66667	3.33333	3.33333	3.33333	3.33333	0	0	0	0	0
		0	6.66667	6.66667	6.66667	3.33333	3.33333	3.33333	3.33333	3.33333	0	0	0	0	0	0	0	0	0	3.33333	10
		0	3.33333	3.33333	3.33333	0	0	0	0	0	3.33333	3.33333	3.33333	0	0	0	0	0	3.33333	3.33333	0
		0	3.33333	6.66667	6.66667	6.66667	6.66667	6.66667	6.66667	3.33333	3.33333	3.33333	3.33333	3.33333	0	0	0	0	0	0	0
		0	3.33333	6.66667	3.33333	6.66667	6.66667	6.66667	3.33333	0	0	0	0	0	0	3.33333	3.33333	3.33333	0	0	0
		0	3.33333	6.66667	6.66667	10	6.66667	3.33333	0	0	0	0	0	0	3.33333	3.33333	6.66667	3.33333	6.66667	3.33333	0
		time
	trial	0	0	0	0	0	3.33333	3.33333	3.33333	0	3.33333	3.33333	3.33333	0	0	0	0	3.33333	3.33333	6.66667	10
		10	6.66667	3.33333	3.33333	0	0	0	0	0	3.33333	6.66667	6.66667	3.33333	0	0	0	0	0	3.33333	10
		10	10	6.66667	3.33333	3.33333	3.33333	3.33333	0	0	0	0	0	0	0	0	3.33333	3.33333	3.33333	0	0
		0	3.33333	6.66667	3.33333	6.66667	6.66667	10	6.66667	3.33333	0	0	0	0	0	0	0	0	0	0	0
		0	3.33333	3.33333	3.33333	3.33333	6.66667	10	6.66667	3.33333	0	0	0	0	0	0	0	0	0	0	0
		0	0	0	0	0	0	3.33333	3.33333	3.33333	0	3.33333	3.33333	3.33333	0	0	0	0	0	3.33333	10
		0	0	0	0	0	3.33333	3.33333	3.33333	0	0	0	0	0	0	0	0	3.33333	3.33333	3.33333	0
		10	6.66667	3.33333	3.33333	0	0	0	0	0	0	0	0	3.33333	3.33333	3.33333	0	0	3.33333	3.33333	0
		0	3.33333	3.33333	0	0	0	0	3.33333	6.66667	6.66667	3.33333	0	0	0	0	0	0	0	0	0
		0	3.33333	3.33333	3.33333	0	0	0	3.33333	3.33333	3.33333	0	0	0	0	0	0	0	0	3.33333	10
		0	3.33333	3.33333	0	0	3.33333	3.33333	3.33333	3.33333	3.33333	10	6.66667	6.66667	0	0	0	0	3.33333	3.33333	0
		0	6.66667	6.66667	3.33333	0	0	0	3.33333	3.33333	3.33333	3.33333	3.33333	3.33333	0	0	0	0	3.33333	3.33333	0

## Sheet: F4d
		Figure F4 d
	Number of SPN DAN assemblies detected for each session in the explored bin sizes															Number of possible SPN-DAN pairs for Normalization
			Bin Sizes
		Session	0.01	0.015	0.03	0.05	0.08	0.12	0.25	0.35	0.5	0.6					Session	# SPN units		# DAN units		# possible pairs
		1	0	0	0	0	1	1	0	1	0	0					1	6		5		30
		2	0	0	0	0	3	0	1	0	0	0					2	4		2		8
		3	0	0	0	0	0	0	0	0	0	0					3	5		0		0
		4	0	0	0	0	1	1	0	0	0	0					4	5		2		10
		5	0	0	0	0	0	0	0	0	0	0					5	25		0		0
		6	0	0	0	0	0	0	0	0	0	0					6	2		1		2
		7	0	0	0	0	0	0	0	0	0	0					7	8		0		0
		8	0	0	0	0	0	1	0	1	0	3					8	16		4		64
		9	0	0	0	0	0	0	0	0	0	0					9	7		0		0
		10	0	0	0	0	0	0	0	0	2	1					10	27		4		108
		11	0	0	0	0	0	0	0	0	0	0					11	2		0		0
		12	0	0	0	0	0	0	0	0	0	0					12	5		0		0
		13	0	0	0	0	0	0	0	0	0	0					13	2		3		6
		14	0	0	0	0	0	0	0	0	0	0					14	2		0		0
		15	0	0	0	0	3	6	0	0	0	1					15	5		6		30
		16	0	0	0	0	0	0	0	0	0	0					16	4		2		8
		17	0	0	0	0	0	0	0	0	0	0					17	4		0		0
		18	0	0	0	0	0	0	0	0	0	0					18	5		0		0
		19	0	0	0	0	0	0	0	0	0	0					19	10		0		0
		20	0	0	0	0	0	0	0	0	0	0					20	11		4		44
		21	0	0	0	0	0	0	0	0	0	0					21	15		0		0
		22	0	0	0	0	0	0	0	0	0	0					22	4		1		4
		23	0	0	0	0	0	1	0	0	0	1					23	3		4		12
		24	0	0	0	0	0	0	0	0	0	0					24	5		0		0
		25	0	0	0	0	0	0	0	0	0	0					25	4		1		4
		26	0	0	0	0	0	0	0	0	0	0					26	5		3		15
		27	0	0	0	0	1	0	0	0	0	1					27	5		2		10
		28	0	0	0	0	0	0	1	1	0	0					28	8		1		8
		29	0	0	0	0	0	0	0	0	0	0					29	7		0		0
		30	0	0	0	0	0	0	0	0	0	0					30	7		1		7
		31	0	0	0	0	0	0	0	0	0	3					31	3		2		6
		32	0	0	0	0	0	0	0	0	0	0					32	4		1		4
		33	0	0	0	0	0	0	0	0	0	0					33	2		0		0
		34	0	0	0	0	0	0	0	0	0	0					34	1		5		5
		35	0	0	0	1	1	0	0	1	0	2					35	5		5		25
		36	0	0	0	0	0	0	0	0	0	0					36	3		0		0
		37	0	0	0	0	0	0	0	0	0	0					37	5		0		0
		38	0	0	0	0	0	0	0	0	1	0					38	4		1		4
		39	0	0	0	0	0	0	0	0	0	0					39	5		2		10
		40	0	0	0	0	0	0	0	0	0	0					40	2		1		2
		41	0	0	0	0	0	0	0	0	0	0					41	2		0		0
		42	0	0	0	0	0	0	0	0	0	0					42	2		1		2
		43	0	0	0	0	0	0	0	0	0	0					43	5		0		0
		44	0	0	0	0	0	0	0	0	1	0					44	1		2		2
		45	0	0	0	0	0	0	0	0	0	0					45	3		1		3
		46	0	0	0	0	0	0	0	0	0	0					46	1		0		0
		47	0	0	0	0	2	1	0	0	0	0					47	12		2		24
		48	0	0	0	0	1	0	0	0	0	0					48	7		4		28
		49	0	0	0	0	0	0	0	0	0	0					49	7		0		0
		50	0	0	0	1	0	0	0	0	0	0					50	8		4		32
		51	0	0	0	0	0	0	0	0	0	0					51	8		0		0
		52	0	0	0	0	0	0	0	0	0	0					52	4		1		4
		53	0	0	0	0	0	0	0	0	0	0					53	2		1		2
		54	0	0	0	0	0	0	0	0	0	0					54	1		0		0
		55	0	0	1	0	0	1	1	0	0	0					55	3		2		6
		56	0	0	0	0	2	2	1	0	0	0					56	15		4		60
		57	0	0	0	1	0	0	0	0	0	0					57	3		6		18
		58	0	0	0	0	0	0	0	0	0	0					58	1		1		1
		59	0	0	0	0	0	1	0	0	1	0					59	4		2		8
		60	0	0	0	0	0	0	0	0	0	0					60	6		0		0
		61	0	0	0	0	0	0	0	0	0	0					61	11		0		0
		62	0	0	0	0	0	0	0	0	0	0					62	1		0		0
		63	0	0	0	0	0	0	0	0	0	0					63	3		0		0
		64	0	0	0	0	0	1	0	0	0	0					64	2		2		4
		65	0	0	0	2	1	2	0	0	1	0					65	10		4		40
		66	0	0	0	0	0	0	0	0	0	0					66	6		0		0
		67	0	0	0	0	0	0	0	0	0	0					67	2		4		8
		68	0	0	0	0	0	1	0	0	0	0					68	4		3		12
		69	0	0	0	0	0	0	0	0	0	0					69	7		0		0

## Sheet: F5c
	Figure 5 c
	Activation change
	original
	CS+	CS-
	-0.00458333	-0.397024
	-0.0253636	0.271931
	0.285397	-0.0310821
	0.128778	0.74257
	-0.0628192	0.433239
	0.382049	-0.0100726
	0.22877	0.0180392
	0.160227	-0.0820952
	0.450446	-0.26626
	0.38035	-0.209812
	0.450082	-0.317742
	0.519631	0.00616071
	0.316356	-0.00784504
	0.436548	0.274247
	0.115455	-0.0853945
	0.599299	0.0988383
	0.19846	-0.074663
	0.3404	0.100914
	0	0
	-0.160616	-0.0852352
	0.462517	-0.0450064
	0.165517	-0.06981
	0.108938	0.00217216
	-0.161875	0.221429
	0.40375	0.0134131
	0.0573737	-0.123324
	0.539927	-0.30921
	0.237917	0.304762
	0.172143	0.0456153
	0.15	0.102857
	0.0295031	0.348461
	0.297339	-0.270367
	0.313292	-0.163748
	0.580611	0.209919
	0.350878	0.537775
	0.167689	0.259821
	0.260129	0.491939
	-0.163846	-0.537063
	-0.0648276	-0.484729
	0.337143	0.00554267
	0.163966	0
	0.111605	-0.000846561
	0.168367	0
	0.164698	-0.0782359
	0.184123	-0.0324812

## Sheet: F5d
	Figure 5 d
	Coefficients resulting from the regression of the assembly activity on VCS+ model Value	b*
		-0.039335
		0.054643
		0.021474
		0.037803
		0.067237
		0.029121
		0.092268
		0.012173
		0.10338
		0.065148
		-0.039337
		0.048245
		0.026555
		0.094912
		-0.020441
		0.06197
		0.063962
		0.1012
		0.061967
		0.079956
		0.10087
		0.14575
		0.089702
		0.21584
		0.14226
		0.043269
		0.042975
		0.12611
		0.032331
		0.10847
		0.030394
		0.017889
		-0.031179
		0.029541
		0.11907

[truncated: 19 more sheets: S2d, S2f, S3e, S3f, S5a, S5b, S7d,h,i, S7h, S7i, S8c, S9d, S9e, S9f, S9h, S10a, S10e, S10f, S10g, S10h]
